# Supplementary material for: The Effect of Fertilization on Floristic Composition and Biodiversity of Montane Grasslands (HNV) in the Eastern Carpathians
Source: Plants (Basel). 2025 Dec 26;15(1):80. doi: 10.3390/plants15010080 (PMC12787660; doi:10.3390/plants15010080)
Supplement: Supplementary file 1 [file plants-15-00080-s001.zip]

Archive with 1 entries (1 files):
- plants-4044958-supplementary.pdf
